# Supplementary material for: A Prospective, Randomized, Placebo-Controlled Study Assessing the Efficacy of Chinese Herbal Medicine (Huangqi Guizhi Wuwu Decoction) in the Treatment of Albumin-Bound Paclitaxel-Induced Peripheral Neuropathy
Source: J Clin Med. 2023 Jan 7;12(2):505. doi: 10.3390/jcm12020505 (PMC9863646; doi:10.3390/jcm12020505)
Supplement: Supplementary file 1 [file jcm-12-00505-s001.zip]

Archive with 1 entries (1 files):
- jcm-2088224-supplementary.pdf
